# Supplementary material for: Castration Induces Down-Regulation of A-Type K+ Channel in Rat Vas Deferens Smooth Muscle
Source: Int J Mol Sci. 2019 Aug 21;20(17):4073. doi: 10.3390/ijms20174073 (PMC6747096; doi:10.3390/ijms20174073)
Supplement: Supplementary file 1 [file ijms-20-04073-s001.zip]

Archive with 1 entries (1 files):
- ijms-554645-SI.pdf
